# Supplementary material for: Macrogenomes reveal microbial-mediated microplastic degradation pathways in the porcine gut: a hope for solving the environmental challenges of microplastics
Source: Front Microbiol. 2024 Jul 29;15:1442946. doi: 10.3389/fmicb.2024.1442946 (PMC11317255; doi:10.3389/fmicb.2024.1442946)
Supplement: Supplementary file 1 [file Table_1.XLSX]

## Sheet: Table S1
Table S1. Effect of fibre level on the relative abundance of the top 50 MPs degradation genes in the colonic contents of different pig breeds
	Duroc		Xiangcun Pig		Taoyuan Pig		SEM	P-value1
	Low-Fiber	High-Fiber	Low-Fiber	High-Fiber	Low-Fiber	High-Fiber		Diets	Breeds	Interaction
ACSL	703.674	771.124	716.441	805.508	687.066	729.588	19.7	0.216	0.5151	0.8741
tpiA	528.931	477.352	528.984	521.955	577.691	502.213	8.065	0.0073	0.1457	0.2868
paaK	186.246	209.735	206.75	190.951	202.656	203.293	5.777	0.8223	0.8449	0.4719
paaH	184.173	178.925	187.633	201.879	196.605	201.522	5.231	0.7186	0.248	0.7915
crt	181.119	170.239	177.565	150.761	178.068	161.757	5.54	0.2119	0.645	0.836
pcaC	139.035	119.931	121.969	135.739	143.455	173.136	7.193	0.605	0.2353	0.3092
ALDH	124.885	118.522	129.041	129.458	134.156	117.36	3.152	0.3253	0.6198	0.3626
pnbA	120.826	110.834	116.04	111.031	117.567	124.449	3.601	0.6451	0.6679	0.6714
mhpE	94.953	103.228	113.528	113.422	103.242	124.604	4.788	0.2403	0.4396	0.6075
rseC	96.0865	110.662	110.588	107.487	84.4557	101.427	4.262	0.2804	0.3098	0.5197
glpT_K02445	82.8329	69.7747	80.5435	66.549	78.0007	63.2706	3.407	0.0834	0.7435	0.9924
mlhB	45.9739	48.1903	41.8828	44.317	41.2431	58.0944	3.27	0.3657	0.6553	0.512
lip	41.9329	59.3153	39.0259	37.7789	42.9219	48.6648	2.514	0.0735	0.1663	0.3905
lpqC	42.6	42.5882	46.3252	41.3429	35.2011	36.1639	2.34	0.7981	0.3372	0.8372
yvaK	42.3234	38.457	41.4705	34.8051	44.215	38.3027	1.905	0.1036	0.8115	0.9564
praC	24.9562	21.1875	30.4166	27.2906	39.4113	33.1039	1.865	0.2919	0.0171	0.8725
HADH	38.944	32.6941	27.7811	18.5987	27.0154	18.2606	1.683	0.0028	0.0081	0.8478
amiE	24.1555	18.6954	27.8508	28.0511	25.4995	16.8754	1.265	0.0393	0.1234	0.1942
ureC	30.4481	19.588	21.1912	12.539	35.8917	15.719	1.721	0.0001	0.0863	0.2892
ureB	33.541	19.2882	18.3747	12.3409	33.8194	12.2015	2.075	0.0006	0.1333	0.2615
RBBP9	17.8785	8.91684	20.0008	17.014	27.0323	22.3774	2.076	0.1429	0.1055	0.7752
ureA	24.4531	16.6927	14.4706	8.73576	21.9081	9.32013	1.394	0.0008	0.0508	0.5441
bcrC	13.1673	10.4941	17.0166	15.5373	14.129	14.3756	0.7315	0.4431	0.0633	0.6763
paaG	15.4553	12.4436	10.166	8.8173	11.8738	8.29792	0.7252	0.0428	0.0619	0.7275
pcaB	5.61838	3.77238	11.5818	6.32638	14.0371	7.62037	1.806	0.2053	0.4782	0.86
ureAB	6.29549	4.63087	6.00886	3.50047	4.52109	3.09799	0.4408	0.0439	0.2005	0.8909
bamB_K17713	3.61845	5.13731	7.34509	3.95822	4.53412	3.34703	0.8135	0.4882	0.5366	0.4964
fadA	4.14054	3.88453	4.51924	3.76578	5.53711	5.41397	0.6099	0.8016	0.5157	0.9212
K06999	4.04914	4.55604	3.77614	2.85241	7.10209	3.34728	0.6586	0.3492	0.518	0.3988
tesA	3.40673	4.32209	3.2822	4.70942	4.49472	4.22619	0.4002	0.4115	0.8915	0.4309
ligK	2.98249	6.22058	4.18528	3.73571	2.33635	1.98512	0.5969	0.5076	0.2449	0.3485
fadB_K01825	1.03188	3.84152	3.19967	3.26491	5.51818	3.65243	0.7122	0.8303	0.477	0.3407
aprE	2.12862	2.84956	2.36099	2.47847	3.07035	4.94614	0.315	0.0438	0.1201	0.4692
paaF	2.1804	2.7443	1.83161	2.0167	3.52237	2.40558	0.2717	0.8171	0.4309	0.2672
ascD	2.73395	2.5496	5.62781	1.74667	0.564748	0.923596	0.8854	0.4668	0.3719	0.5155
paaE	1.81823	2.26086	1.93072	1.61983	2.785	2.0894	0.2955	0.7179	0.5854	0.718
mhpF	0.720197	2.40691	1.87849	2.04363	2.91665	2.52581	0.383	0.5701	0.5108	0.3877
ACADM	2.37024	1.92614	1.74444	1.48509	1.84914	1.72421	0.1599	0.5631	0.3086	0.811
catB	2.6228	1.90489	1.64096	1.16355	2.39623	1.2544	0.1651	0.0069	0.2178	0.6617
mhpD	0.740601	2.25138	1.41568	1.79858	2.4093	2.30837	0.3697	0.5056	0.5069	0.5768
phaC	1.8652	1.69298	4.241	1.38547	0.835872	0.623336	0.6277	0.3653	0.3814	0.5443
ybiC	1.06309	1.84767	1.41276	1.77625	2.65692	1.76436	0.3231	0.9026	0.6013	0.4912
fadN	2.02004	1.77876	2.49925	1.11904	1.34625	0.970633	0.1498	0.0052	0.0336	0.3817
fadB_K13767	0.447379	0.447172	2.42361	2.73483	1.30913	1.73807	0.2453	0.6406	0.0013	0.9371
galB	1.94758	0.835554	1.65071	0.879982	1.33748	0.50102	0.1652	0.0073	0.4926	0.771
paaA	0.34041	1.17832	1.14711	1.01898	1.94433	1.30923	0.2712	0.9657	0.4	0.4952
fadJ	1.00103	1.50613	0.880378	0.742	1.43521	0.888887	0.1912	0.9069	0.5292	0.4721
paaC	0.22194	1.07517	0.832862	1.01778	1.81262	1.09152	0.2452	0.8481	0.4033	0.3803
paaJ	0.302364	1.12593	0.825075	0.702111	1.50768	1.1478	0.2226	0.8187	0.4242	0.49
feaB	0.289644	0.97977	0.776919	0.835928	1.40057	0.998105	0.2032	0.8128	0.4776	0.4401
1P < 0.05 indicates significant difference.

## Sheet: Table S2
Table S2.Correlation analysis of MPs degradation genes and genus level microorganisms
source	target	correlation	betweenness_centrality
glpT_K02445	lpqC	0.861516	1
glpT_K02445	g__unclassified_f__Porphyromonadaceae	0.932564	1
mlhB	g__unclassified_f__Lachnospiraceae	0.798876	2
mlhB	g__Drancourtella	0.758684	11
mlhB	g__Agathobacter	0.744652	18
mlhB	g__Sharpea	0.848053	1
lpqC	g__unclassified_f__Porphyromonadaceae	0.830978	1
yvaK	RBBP9	0.719127	1
yvaK	g__Lactobacillus	0.701451	2
praC	g__Lactobacillus	0.879303	3
ureC	ureB	0.919345	1
ureC	ureA	0.883309	1
ureC	g__Streptococcus	0.804731	2
ureB	ureA	0.949798	1
ureB	g__Streptococcus	0.771558	1
ureB	g__Lactococcus	0.76342	1
RBBP9	g__Lactobacillus	0.852608	2
ureA	g__Lactococcus	0.765811	2
paaG	g__Phascolarctobacterium	0.7568	1
bamB_K17713	ascD	0.911107	1
bamB_K17713	phaC	0.904654	1
bamB_K17713	g__Dechloromonas	0.902583	1
bamB_K17713	g__Campylobacter	0.80575	20
bamB_K17713	g__unclassified_c__Betaproteobacteria	0.909142	1
fadA	fadB_K01825	0.90651	1
fadA	paaF	0.773825	1
fadA	mhpF	0.88963	1
fadA	paaE	0.79075	1
fadA	mhpD	0.892858	1
fadA	ybiC	0.823996	1
fadA	paaA	0.888293	2
fadA	fadJ	0.815253	1
fadA	paaC	0.905881	5
fadA	paaJ	0.901977	1
fadA	feaB	0.912815	1
fadA	paaZ	0.919552	1
fadA	g__Escherichia	0.887696	1
fadA	g__unclassified_f__Enterobacteriaceae	0.8971	1
fadA	g__unclassified_p__Proteobacteria	0.905174	1
K06999	g__Chlamydia	0.841262	1
tesA	fadB_K01825	0.700211	6
tesA	paaA	0.718043	11
tesA	g__Escherichia	0.731812	1
tesA	g__unclassified_f__Enterobacteriaceae	0.721598	1
tesA	g__unclassified_p__Proteobacteria	0.71402	1
fadB_K01825	paaF	0.85212	2
fadB_K01825	mhpF	0.963734	1
fadB_K01825	paaE	0.855161	2
fadB_K01825	mhpD	0.954522	2
fadB_K01825	ybiC	0.917865	1
fadB_K01825	paaA	0.962604	1
fadB_K01825	fadJ	0.805318	1
fadB_K01825	paaC	0.982886	5
fadB_K01825	paaJ	0.977376	2
fadB_K01825	feaB	0.982451	1
fadB_K01825	paaZ	0.97507	2
fadB_K01825	g__Escherichia	0.982144	1
fadB_K01825	g__unclassified_f__Enterobacteriaceae	0.987877	1
fadB_K01825	g__unclassified_p__Proteobacteria	0.989621	1
paaF	mhpF	0.824947	1
paaF	paaE	0.769716	1
paaF	mhpD	0.821356	1
paaF	ybiC	0.850823	2
paaF	paaA	0.850516	1
paaF	paaC	0.856534	5
paaF	paaJ	0.848255	1
paaF	feaB	0.847574	1
paaF	paaZ	0.855111	1
paaF	g__Escherichia	0.839242	1
paaF	g__unclassified_f__Enterobacteriaceae	0.84866	1
paaF	g__unclassified_p__Proteobacteria	0.847876	1
ascD	phaC	0.993691	1
ascD	g__Dechloromonas	0.991245	1
ascD	g__Campylobacter	0.904522	1
ascD	g__Alloprevotella	0.702151	19
ascD	g__unclassified_c__Betaproteobacteria	0.994955	1
mhpF	paaE	0.80478	1
mhpF	mhpD	0.931695	1
mhpF	ybiC	0.884167	1
mhpF	paaA	0.938333	2
mhpF	fadJ	0.781465	1
mhpF	paaC	0.934962	5
mhpF	paaJ	0.942619	1
mhpF	feaB	0.957292	1
mhpF	paaZ	0.942532	1
mhpF	g__Escherichia	0.971047	1
mhpF	g__unclassified_f__Enterobacteriaceae	0.975135	1
mhpF	g__unclassified_p__Proteobacteria	0.965416	1
paaE	mhpD	0.839727	1
paaE	ybiC	0.775191	2
paaE	paaA	0.869855	1
paaE	paaC	0.858814	5
paaE	paaJ	0.868889	1
paaE	feaB	0.846405	1
paaE	paaZ	0.842497	1
paaE	g__Escherichia	0.856743	1
paaE	g__unclassified_f__Enterobacteriaceae	0.853783	1
paaE	g__unclassified_p__Proteobacteria	0.86205	1
mhpD	ybiC	0.891818	1
mhpD	paaA	0.950688	1
mhpD	fadJ	0.841399	1
mhpD	paaC	0.942595	5
mhpD	paaJ	0.975738	1
mhpD	feaB	0.965908	1
mhpD	paaZ	0.957125	1
mhpD	g__Escherichia	0.962713	1
mhpD	g__unclassified_f__Enterobacteriaceae	0.966074	1
mhpD	g__unclassified_p__Proteobacteria	0.954754	1
phaC	g__Dechloromonas	0.988386	1
phaC	g__Campylobacter	0.916192	1
phaC	g__Alloprevotella	0.720859	19
phaC	g__unclassified_c__Betaproteobacteria	0.99358	1
ybiC	paaA	0.893402	2
ybiC	fadJ	0.728993	3
ybiC	paaC	0.904945	5
ybiC	paaJ	0.903335	1
ybiC	feaB	0.887572	1
ybiC	paaZ	0.913408	1
ybiC	g__Escherichia	0.905694	1
ybiC	g__unclassified_f__Enterobacteriaceae	0.910645	1
ybiC	g__unclassified_p__Proteobacteria	0.919932	1
paaA	fadJ	0.768791	2
paaA	paaC	0.961067	10
paaA	paaJ	0.975956	1
paaA	feaB	0.960061	2
paaA	paaZ	0.965005	1
paaA	g__Escherichia	0.973834	1
paaA	g__unclassified_f__Enterobacteriaceae	0.970049	1
paaA	g__unclassified_p__Proteobacteria	0.965109	1
fadJ	paaC	0.809051	5
fadJ	paaJ	0.827603	1
fadJ	feaB	0.832271	1
fadJ	paaZ	0.861456	1
fadJ	g__Escherichia	0.783933	1
fadJ	g__unclassified_f__Enterobacteriaceae	0.797519	1
fadJ	g__unclassified_p__Proteobacteria	0.784265	1
paaC	paaJ	0.97658	5
paaC	feaB	0.969899	5
paaC	paaZ	0.974465	5
paaC	TGL3	0.712757	68
paaC	g__Escherichia	0.957316	5
paaC	g__unclassified_f__Enterobacteriaceae	0.965374	5
paaC	g__unclassified_p__Proteobacteria	0.975708	5
paaJ	feaB	0.975156	1
paaJ	paaZ	0.973708	1
paaJ	g__Escherichia	0.973065	1
paaJ	g__unclassified_f__Enterobacteriaceae	0.975895	1
paaJ	g__unclassified_p__Proteobacteria	0.969879	1
feaB	paaZ	0.981523	1
feaB	g__Escherichia	0.975727	1
feaB	g__unclassified_f__Enterobacteriaceae	0.983601	1
feaB	g__unclassified_p__Proteobacteria	0.979858	1
paaZ	g__Escherichia	0.960296	1
paaZ	g__unclassified_f__Enterobacteriaceae	0.96849	1
paaZ	g__unclassified_p__Proteobacteria	0.969882	1
pbsA1	g__Romboutsia	0.756099	8
pbsA1	g__Turicibacter	0.856787	5
dmpD	acmB	0.728605	6
dmpD	g__Frisingicoccus	0.720057	4
TGL4	ACAA1	0.734579	20
TGL4	TGL3	0.751826	38
bcrD	bcrA	0.885448	1
TGL3	g__Agathobaculum	0.723058	20
ladA	benD-xylL	0.743033	5
ladA	galD	0.95706	1
ladA	pobA	0.908347	1
ladA	catA	0.911296	2
ladA	benA-xylX	0.723603	2
ladA	pcaH	0.896711	2
ladA	catC	0.956331	1
ladA	benC-xylZ	0.935665	2
benD-xylL	galD	0.703667	2
benD-xylL	pobA	0.937401	1
benD-xylL	catA	0.866383	2
benD-xylL	pcaG	0.929587	4
benD-xylL	catC	0.702095	2
galD	pobA	0.905457	1
galD	catA	0.920239	2
galD	benA-xylX	0.779912	1
galD	pcaH	0.958637	1
galD	catC	0.995095	1
galD	benC-xylZ	0.981555	1
pobA	catA	0.965264	1
pobA	pcaG	0.826478	3
pobA	pcaH	0.763517	4
pobA	benB-xylY	0.732664	3
pobA	catC	0.902942	1
pobA	benC-xylZ	0.865018	3
catA	benA-xylX	0.760002	3
catA	pcaG	0.812015	3
catA	pcaH	0.812819	1
catA	benB-xylY	0.705642	7
catA	catC	0.923378	2
catA	benC-xylZ	0.916262	1
SLC27A2	CES1	0.75789	1
benA-xylX	pcaH	0.821298	2
benA-xylX	catC	0.787178	1
benA-xylX	benC-xylZ	0.863118	1
pcaH	catC	0.965415	1
pcaH	benC-xylZ	0.96907	1
pcaJ	CES2	0.899571	1
acmB	E1.10.3.2	0.79492	6
catC	benC-xylZ	0.987445	1
alkR	g__unclassified_c__Alphaproteobacteria	0.777264	1
E1.10.3.2	g__Clostridioides	0.703045	4
g__unclassified_o__Clostridiales	g__unclassified_p__Firmicutes	0.769716	5
g__unclassified_o__Clostridiales	g__Acutalibacter	0.720829	8
g__unclassified_o__Clostridiales	g__Neglecta	0.72951	8
g__unclassified_f__Lachnospiraceae	g__Butyrivibrio	0.765256	10
g__unclassified_f__Lachnospiraceae	g__Pseudobutyrivibrio	0.821535	2
g__unclassified_f__Lachnospiraceae	g__Anaerocolumna	0.718378	3
g__unclassified_f__Lachnospiraceae	g__Agathobacter	0.887584	1
g__unclassified_f__Lachnospiraceae	g__Lachnobacterium	0.834205	3
g__unclassified_f__Lachnospiraceae	g__Sharpea	0.76996	9
g__Prevotella	g__Bacteroides	0.732526	17
g__Prevotella	g__Prevotellamassilia	0.703894	15
g__Prevotella	g__unclassified_f__Bacteroidaceae	0.720586	2
g__Treponema	g__unclassified_f__Spirochaetaceae	0.805954	2
g__Oscillibacter	g__Intestinimonas	0.707174	4
g__Streptococcus	g__Lactococcus	0.744768	3
g__Bacteroides	g__unclassified_f__Rikenellaceae	0.900502	24
g__Bacteroides	g__unclassified_o__Spirochaetales	0.705187	66
g__Bacteroides	g__Muribaculum	0.799929	5
g__Bacteroides	g__Barnesiella	0.743683	19
g__Bacteroides	g__Paraprevotella	0.742953	65
g__Bacteroides	g__unclassified_f__Bacteroidaceae	0.75335	9
g__Bacteroides	g__Odoribacter	0.716728	45
g__Bacteroides	g__Tannerella	0.82118	10
g__Blautia	g__unclassified_f__Erysipelotrichaceae	0.750987	48
g__Blautia	g__Gemmiger	0.703047	34
g__Subdoligranulum	g__Gemmiger	0.855296	18
g__unclassified_f__Erysipelotrichaceae	g__Slackia	0.734851	45
g__unclassified_f__Erysipelotrichaceae	g__Solobacterium	0.812896	4
g__unclassified_f__Erysipelotrichaceae	g__Lactimicrobium	0.875308	4
g__unclassified_f__Erysipelotrichaceae	g__Galactobacillus	0.751157	25
g__unclassified_f__Muribaculaceae	g__Duncaniella	0.898478	24
g__Butyrivibrio	g__Pseudobutyrivibrio	0.90202	5
g__Butyrivibrio	g__Kineothrix	0.712237	36
g__Butyrivibrio	g__Anaerocolumna	0.92647	5
g__Butyrivibrio	g__Agathobacter	0.754265	15
g__Butyrivibrio	g__Lachnobacterium	0.716504	5
g__Selenomonas	g__Negativibacillus	0.778678	2
g__Selenomonas	g__Mitsuokella	0.895896	2
g__Dorea	g__Collinsella	0.751035	17
g__Dorea	g__Holdemanella	0.790457	1
g__Terrisporobacter	g__unclassified_f__Peptostreptococcaceae	0.999756	1
g__Terrisporobacter	g__Romboutsia	0.90048	3
g__Terrisporobacter	g__Intestinibacter	0.896949	1
g__Escherichia	g__unclassified_f__Enterobacteriaceae	0.997925	1
g__Escherichia	g__unclassified_p__Proteobacteria	0.990075	1
g__unclassified_p__Candidatus_Saccharibacteria	g__unclassified_p__Chloroflexi	0.787772	1
g__unclassified_f__Peptostreptococcaceae	g__Romboutsia	0.898211	3
g__unclassified_f__Peptostreptococcaceae	g__Intestinibacter	0.898671	1
g__Flavonifractor	g__Intestinimonas	0.83939	4
g__Collinsella	g__unclassified_f__Clostridiales_Family_XIII._Incertae_Sedis	0.749081	3
g__Collinsella	g__Holdemanella	0.799631	17
g__Collinsella	g__Slackia	0.804395	36
g__Collinsella	g__Faecalitalea	0.72934	9
g__unclassified_c__Mollicutes	g__unclassified_p__Tenericutes	0.80579	1
g__unclassified_c__Mollicutes	g__Acholeplasma	0.811569	2
g__unclassified_f__Clostridiales_Family_XIII._Incertae_Sedis	g__Slackia	0.741262	15
g__Pseudobutyrivibrio	g__Anaerocolumna	0.826797	1
g__Pseudobutyrivibrio	g__Agathobacter	0.817149	3
g__Pseudobutyrivibrio	g__Lachnobacterium	0.800276	1
g__Enterocloster	g__Lacrimispora	0.72318	1
g__Intestinimonas	g__Ruthenibacterium	0.757876	4
g__Intestinimonas	g__Lawsonibacter	0.729623	4
g__unclassified_c__Bacteroidia	g__Butyricimonas	0.729479	24
g__unclassified_f__Enterobacteriaceae	g__unclassified_p__Proteobacteria	0.993602	1
g__unclassified_p__Bacteroidetes	g__Tannerella	0.706112	24
g__unclassified_f__Siphoviridae	g__unclassified_c__Tissierellia	0.725986	1
g__Romboutsia	g__Intestinibacter	0.864137	3
g__Eisenbergiella	g__Kineothrix	0.915003	12
g__Dechloromonas	g__Campylobacter	0.911689	1
g__Dechloromonas	g__Alloprevotella	0.729626	19
g__Dechloromonas	g__unclassified_c__Betaproteobacteria	0.991463	1
g__Campylobacter	g__Alloprevotella	0.770263	38
g__Campylobacter	g__unclassified_c__Betaproteobacteria	0.917227	1
g__unclassified_p__Tenericutes	g__Acholeplasma	0.790531	2
g__unclassified_o__Spirochaetales	g__Sphaerochaeta	0.872645	46
g__Flavobacterium	g__Porphyromonas	0.885074	1
g__unclassified_c__Erysipelotrichia	g__Holdemania	0.703926	2
g__unclassified_o__Candidatus_Gastranaerophilales	g__Acinetobacter	0.703388	18
g__Holdemania	g__Anaerorhabdus	0.953905	2
g__Muribaculum	g__Barnesiella	0.922597	1
g__Muribaculum	g__Paraprevotella	0.713024	8
g__Muribaculum	g__Duncaniella	0.892282	4
g__Muribaculum	g__unclassified_f__Bacteroidaceae	0.710283	4
g__Muribaculum	g__Odoribacter	0.765827	3
g__Muribaculum	g__Tannerella	0.778243	3
g__Hungatella	g__Acutalibacter	0.739381	5
g__Acetivibrio	g__Kineothrix	0.749113	22
g__Acetivibrio	g__Anaerosporobacter	0.731441	12
g__Klebsiella	g__Sphaerochaeta	0.751822	24
g__Barnesiella	g__Paraprevotella	0.709179	24
g__Barnesiella	g__Duncaniella	0.835445	42
g__Barnesiella	g__Odoribacter	0.773256	9
g__Barnesiella	g__Tannerella	0.789465	9
g__Acholeplasma	g__Gallicola	0.805639	3
g__Alloprevotella	g__Prevotellamassilia	0.875385	28
g__Alloprevotella	g__Paraprevotella	0.783835	91
g__Alloprevotella	g__unclassified_c__Betaproteobacteria	0.716307	19
g__Alloprevotella	g__unclassified_f__Bacteroidaceae	0.938945	7
g__unclassified_c__Coriobacteriia	g__Eggerthella	0.796027	2
g__unclassified_c__Coriobacteriia	g__Slackia	0.773205	24
g__unclassified_c__Coriobacteriia	g__Faecalitalea	0.701527	9
g__unclassified_c__Coriobacteriia	g__Senegalimassilia	0.806085	17
g__Eggerthella	g__Slackia	0.76943	15
g__Eggerthella	g__Senegalimassilia	0.823633	1
g__Prevotellamassilia	g__Paraprevotella	0.79073	1
g__Prevotellamassilia	g__unclassified_f__Bacteroidaceae	0.910107	1
g__Prevotellamassilia	g__Tannerella	0.708866	25
g__Anaerocolumna	g__Agathobacter	0.751168	3
g__Slackia	g__Solobacterium	0.731169	9
g__Slackia	g__Lactimicrobium	0.74303	36
g__Slackia	g__Faecalitalea	0.735788	12
g__Paraprevotella	g__unclassified_f__Bacteroidaceae	0.853374	1
g__Paraprevotella	g__Tannerella	0.808728	2
g__Lachnotalea	g__Faecalicatena	0.751988	3
g__Lachnotalea	g__Epulopiscium	0.728617	2
g__Lachnotalea	g__Robinsoniella	0.80432	2
g__Acinetobacter	g__Anaerolactibacter	0.714065	34
g__Solobacterium	g__Anaerolactibacter	0.882992	3
g__Solobacterium	g__Lactimicrobium	0.935162	1
g__Solobacterium	g__Galactobacillus	0.921192	1
g__unclassified_p__Spirochaetes	g__unclassified_f__Spirochaetaceae	0.819686	2
g__Anaerolactibacter	g__Lactimicrobium	0.780175	30
g__Anaerolactibacter	g__Galactobacillus	0.825756	15
g__unclassified_p__Verrucomicrobia	g__unclassified_p__Lentisphaerae	0.855858	1
g__unclassified_f__Bacteroidaceae	g__Tannerella	0.802528	2
g__Lactimicrobium	g__Galactobacillus	0.933005	1
g__Butyricimonas	g__Odoribacter	0.775338	46
g__Drancourtella	g__Sharpea	0.801972	1
g__Neglecta	g__Anaerofilum	0.710992	5
g__Odoribacter	g__Tannerella	0.713591	9
g__Salmonella	g__Trichuris	0.788076	1
g__Epulopiscium	g__Robinsoniella	0.812696	1
g__Agathobacter	g__Lachnobacterium	0.80902	3
g__Agathobacter	g__Sharpea	0.82273	1

## Sheet: Table S3
	Table S3. Overview of MPs degraded genes
Function	Gene	KO	Module Description	Description	Enzyme ID
DEHP_biodegradation	paaH	K00074	Phenylacetate degradation	3-hydroxybutyryl-CoA dehydrogenase	EC:1.1.1.157
DEHP_biodegradation	pcaG	K00448	-	protocatechuate 3,4-dioxygenase, alpha subunit	EC:1.13.11.3
DEHP_biodegradation	pobA	K00481	-	p-hydroxybenzoate 3-monooxygenase	EC:1.14.13.2
DEHP_biodegradation	pcaI	K01031	-	3-oxoadipate CoA-transferase, alpha subunit	EC:2.8.3.6
DEHP_biodegradation	pcaJ	K01032	-	3-oxoadipate CoA-transferase, beta subunit	EC:2.8.3.6
DEHP_biodegradation	pcaD	K01055	Catechol ortho-cleavage	3-oxoadipate enol-lactonase	EC:3.1.1.24
DEHP_biodegradation	pcaC	K01607	-	4-carboxymuconolactone decarboxylase	EC:4.1.1.44
DEHP_biodegradation	dmpH	K01617	Catechol meta-cleavage	2-oxo-3-hexenedioate decarboxylase	EC:4.1.1.77
DEHP_biodegradation	mhpE	K01666	Trans-cinnamate degradation；Catechol meta-cleavage	4-hydroxy 2-oxovalerate aldolase	EC:4.1.3.39
DEHP_biodegradation	praC	K01821	Catechol meta-cleavage	4-oxalocrotonate tautomerase	EC:5.3.2.6
DEHP_biodegradation	catB	K01856	Catechol ortho-cleavage	muconate cycloisomerase	EC:5.5.1.1
DEHP_biodegradation	pcaB	K01857	-	3-carboxy-cis,cis-muconate cycloisomerase	EC:5.5.1.2
DEHP_biodegradation	mhpD	K02554	Trans-cinnamate degradation；Catechol meta-cleavage	2-keto-4-pentenoate hydratase	EC:4.2.1.80
DEHP_biodegradation	catA	K03381	Catechol ortho-cleavage	catechol 1,2-dioxygenase	EC:1.13.11.1
DEHP_biodegradation	catC	K03464	Catechol ortho-cleavage	muconolactone D-isomerase	EC:5.3.3.4
DEHP_biodegradation	mhpF	K04073	Trans-cinnamate degradation；Catechol meta-cleavage	acetaldehyde dehydrogenase	EC:1.2.1.10
DEHP_biodegradation	bcrC	K04112	Benzoyl-CoA degradation	benzoyl-CoA reductase subunit C	EC:1.3.7.8
DEHP_biodegradation	bcrA	K04114	Benzoyl-CoA degradation	benzoyl-CoA reductase subunit A	EC:1.3.7.8
DEHP_biodegradation	bcrD	K04115	Benzoyl-CoA degradation	benzoyl-CoA reductase subunit D	EC:1.3.7.8
DEHP_biodegradation	benB-xylY	K05550	Benzoate degradation	benzoate/toluate 1,2-dioxygenase subunit beta	EC:1.14.12.10 1.14.12.-
DEHP_biodegradation	benD-xylL	K05783	Benzoate degradation	dihydroxycyclohexadiene carboxylate dehydrogenase	EC:1.3.1.25 1.3.1.-
DEHP_biodegradation	benC-xylZ	K05784	Benzoate degradation	benzoate/toluate 1,2-dioxygenase reductase component	EC:1.18.1.-
DEHP_biodegradation	dmpD	K10216	Catechol meta-cleavage	2-hydroxymuconate-semialdehyde hydrolase	EC:3.7.1.9
DEHP_biodegradation	ligK	K10218	-	4-hydroxy-4-methyl-2-oxoglutarate aldolase	EC:4.1.3.17
DEHP_biodegradation	ligJ	K10220	-	4-oxalmesaconate hydratase	EC:4.2.1.83
DEHP_biodegradation	galD	K16514	-	4-oxalomesaconate tautomerase	EC:5.3.2.8
DEHP_biodegradation	galB	K16515	-	4-oxalomesaconate hydratase	EC:4.2.1.83
DEHP_biodegradation	bphI	K18365	Catechol meta-cleavage	4-hydroxy-2-oxovalerate/4-hydroxy-2-oxohexanoate aldolase	EC:4.1.3.39 4.1.3.43
DEHP_DP_biodegradation	badA	K04110	-	benzoate-CoA ligase	EC:6.2.1.25
DEHP_DP_biodegradation	benA-xylX	K05549	Benzoate degradation	benzoate/toluate 1,2-dioxygenase subunit alpha	EC:1.14.12.10 1.14.12.-
Nylon_biodegradation	amiE	K01426	-	amidase	EC:3.5.1.4
PBAT_biodegradation	tesA	K10804	-	acyl-CoA thioesterase I	EC:3.1.2.- 3.1.2.2 3.1.1.2 3.1.1.5
PBAT_biodegradation	mlhB	K14731	-	epsilon-lactone hydrolase	EC:3.1.1.83
PBAT_biodegradation	acmB	K18372	-	methyl acetate hydrolase	EC:3.1.1.114
PBS_biodegradation	pbsA1	K21480	-	heme oxygenase (biliverdin-producing, ferredoxin)	EC:1.14.15.20
PE_biodegradation	ACADM	K00249	Leucine degradation；beta-Oxidation	acyl-CoA dehydrogenase	EC:1.3.8.7
PE_biodegradation	E1.10.3.2	K05909	-	laccase	EC:1.10.3.2
PE_biodegradation	alkR	K21747	-	AraC family transcriptional regulator, alkane utilization regulator
PE_biodegradation	ACAA1	K07513	beta-Oxidation；Jasmonic acid biosynthesis；beta-Oxidation, peroxisome, VLCFA	acetyl-CoA acyltransferase 1	EC:2.3.1.16
PE_PHB_biodegradation	ACAA2	K07508	Fatty acid elongation in mitochondria；beta-Oxidation	acetyl-CoA acyltransferase 2	EC:2.3.1.16
PE_PHB_DEHP_biodegradation	fadA	K00632	beta-Oxidation	acetyl-CoA acyltransferase	EC:2.3.1.16
PE_PS_PHB_biodegradation	HADH	K00022	Lysine degradation；Fatty acid elongation in mitochondria；beta-Oxidation	3-hydroxyacyl-CoA dehydrogenase	EC:1.1.1.35
PE_PS_PHB_biodegradation	paaF	K01692	beta-Oxidation；Phenylacetate degradation；Lysine degradation, bacteria；	enoyl-CoA hydratase	EC:4.2.1.17
PE_PS_PHB_biodegradation	crt	K01715	-	enoyl-CoA hydratase	EC:4.2.1.17
PE_PS_PHB_biodegradation	fadJ	K01782	beta-Oxidation；Lysine degradation, bacteria	3-hydroxyacyl-CoA dehydrogenase / enoyl-CoA hydratase / 3-hydroxybutyryl-CoA epimerase	EC:1.1.1.35 4.2.1.17 5.1.2.3
PE_PS_PHB_biodegradation	ECHS1	K07511	Malonate semialdehyde pathway；Lysine degradation；Fatty acid elongation in mitochondria；beta-Oxidation	enoyl-CoA hydratase	EC:4.2.1.17
PE_PS_PHB_biodegradation	fadN	K07516	beta-Oxidation	3-hydroxyacyl-CoA dehydrogenase	EC:1.1.1.35
PE_PS_PHB_biodegradation	HSD17B10	K08683	-	3-hydroxyacyl-CoA dehydrogenase / 3-hydroxy-2-methylbutyryl-CoA dehydrogenase	EC:1.1.1.35 1.1.1.178
PE_PS_PHB_biodegradation	MFP2	K10527	beta-Oxidation；Jasmonic acid biosynthesis	enoyl-CoA hydratase/3-hydroxyacyl-CoA dehydrogenase	EC:4.2.1.17 1.1.1.35 1.1.1.211
PE_PS_PHB_biodegradation	fadB_K13767	K13767	beta-Oxidation	enoyl-CoA hydratase	EC:4.2.1.17
PE_PS_PHB_biodegradation	K15016	K15016	Dicarboxylate-hydroxybutyrate cycle；Hydroxypropionate-hydroxybutylate cycle	enoyl-CoA hydratase / 3-hydroxyacyl-CoA dehydrogenase	EC:4.2.1.17 1.1.1.35
PET_biodegradation	ALDH	K00128	GABA biosynthesis；Pantothenate biosynthesis	aldehyde dehydrogenase (NAD+)	EC:1.2.1.3
PET_biodegradation	ALDH3	K00129	-	aldehyde dehydrogenase (NAD(P)+)	EC:1.2.1.5
PET_biodegradation	tpiA	K01803	Glycolysis； Gluconeogenesis；Reductive pentose phosphate cycle	triosephosphate isomerase (TIM)	EC:5.3.1.1
PET_biodegradation	glpT_K02445	K02445	-	MFS transporter, OPA family, glycerol-3-phosphate transporter
PET_biodegradation	RBBP9	K07002	-	serine hydrolase	EC:3.-.-.-
PET_biodegradation	ybiC	K13574	-	hydroxycarboxylate dehydrogenase B	EC:1.1.1.237 1.1.1.-
PET_biodegradation	K15975	K15975	-	glyoxalase family protein
PET_biodegradation	ladA	K20938	-	long-chain alkane monooxygenase	EC:1.14.14.28
PET_DEHP_biodegradation	pcaH	K00449	-	protocatechuate 3,4-dioxygenase, beta subunit	EC:1.13.11.3
PET_PBAT_biodegradation	K06999	K06999	-	phospholipase/carboxylesterase
PET_PCL_PHA_biodegradation	TGL4	K14674	Triacylglycerol biosynthesis；Acylglycerol degradation	TAG lipase / steryl ester hydrolase / phospholipase A2 / LPA acyltransferase	EC:3.1.1.3 3.1.1.13 3.1.1.4 2.3.1.51
PET_PCL_PHA_Nylon_biodegradation	TGL3	K14675	Acylglycerol degradation	TAG lipase / lysophosphatidylethanolamine acyltransferase	EC:3.1.1.3 2.3.1.-
PET_PES_PLA_PCL_PBSA_PBAT_PHA_PHB_Nylon_biodegradation	lip	K01046	Acylglycerol degradation	triacylglycerol lipase	EC:3.1.1.3
PET_PS_LDPE_biodegradation	alkB1_2	K00496	-	alkane 1-monooxygenase	EC:1.14.15.3
PET_PS_PU_PHB_biodegradation	CES1	K01044	-	carboxylesterase 1	EC:3.1.1.1
PET_PS_PU_PHB_biodegradation	CES2	K03927	-	carboxylesterase 2	EC:3.1.1.1 3.1.1.84 3.1.1.56
PET_PS_PU_PHB_PBAT_biodegradation	yvaK	K03928	-	carboxylesterase	EC:3.1.1.1
PET_PU_PLA_PBSA_biodegradation	pnbA	K03929	-	para-nitrobenzyl esterase	EC:3.1.1.-
PHA_biodegradation	phaC	K03821	-	poly	(R)-3-hydroxyalkanoate polymerase subunit PhaC	EC:2.3.1.304
PHA_biodegradation	phaZ_K05973	K05973	-	poly(3-hydroxybutyrate) depolymerase	EC:3.1.1.75
PHA_PVA_biodegradation	lpqC	K03932	-	polyhydroxybutyrate depolymerase
PLA_biodegradation	aprE	K01342	-	subtilisin	EC:3.4.21.62
PLA_PES_PCL_biodegradation	AFMID	K01432	Tryptophan metabolism；NAD biosynthesis	arylformamidase	EC:3.5.1.9
PS_biodegradation	feaB	K00146	-	phenylacetaldehyde dehydrogenase	EC:1.2.1.39
PS_biodegradation	fadB_K01825	K01825	beta-Oxidation；Lysine degradation, bacteria	3-hydroxyacyl-CoA dehydrogenase / enoyl-CoA hydratase / 3-hydroxybutyryl-CoA epimerase / enoyl-CoA isomerase	EC:1.1.1.35 4.2.1.17 5.1.2.3 5.3.3.8
PS_biodegradation	ACSL	K01897	beta-Oxidation	long-chain acyl-CoA synthetase	EC:6.2.1.3
PS_biodegradation	paaK	K01912	Phenylacetate degradation	phenylacetate-CoA ligase	EC:6.2.1.30
PS_biodegradation	paaA	K02609	Phenylacetate degradation	ring-1,2-phenylacetyl-CoA epoxidase subunit PaaA	EC:1.14.13.149
PS_biodegradation	paaC	K02611	Phenylacetate degradation	ring-1,2-phenylacetyl-CoA epoxidase subunit PaaC	EC:1.14.13.149
PS_biodegradation	paaE	K02613	Phenylacetate degradation	ring-1,2-phenylacetyl-CoA epoxidase subunit PaaE
PS_biodegradation	paaJ	K02615	Phenylacetate degradation	3-oxo-5,6-didehydrosuberyl-CoA/3-oxoadipyl-CoA thiolase	EC:2.3.1.223 2.3.1.174
PS_biodegradation	paaZ	K02618	Phenylacetate degradation	oxepin-CoA hydrolase / 3-oxo-5,6-dehydrosuberyl-CoA semialdehyde dehydrogenase	EC:3.3.2.12 1.2.1.91
PS_biodegradation	SLC27A2	K08746	-	solute carrier family 27 (fatty acid transporter), member 2	EC:6.2.1.- 6.2.1.3
PS_biodegradation	HSD17B4	K12405	Bile acid biosynthesis；beta-Oxidation	(3R)-3-hydroxyacyl-CoA dehydrogenase / 3a,7a,12a-trihydroxy-5b-cholest-24-enoyl-CoA hydratase / enoyl-CoA hydratase 2	EC:1.1.1.- 4.2.1.107 4.2.1.119
PS_biodegradation	ACSBG	K15013	beta-Oxidation	long-chain-fatty-acid--CoA ligase ACSBG	EC:6.2.1.3
PS_biodegradation	paaG	K15866	Phenylacetate degradation	2-(1,2-epoxy-1,2-dihydrophenyl)acetyl-CoA isomerase	EC:5.3.3.18
PU_biodegradation	ureC	K01428	-	urease subunit alpha	EC:3.5.1.5
PU_biodegradation	ureB	K01429	-	urease subunit beta	EC:3.5.1.5
PU_biodegradation	ureA	K01430	-	urease subunit gamma	EC:3.5.1.5
PU_biodegradation	rseC	K03803	-	sigma-E factor negative regulatory protein RseC
PU_biodegradation	ureAB	K14048	-	urease subunit gamma/beta	EC:3.5.1.5
PVA_biodegradation	bamB_K17713	K17713	-	outer membrane protein assembly factor BamB
TP_biodegradation	ascD	K00523	-	CDP-4-dehydro-6-deoxyglucose reductase, E3	EC:1.17.1.1
